# Supplementary material for: The Contribution of Yoga to the Psychosocial Rehabilitation and Social Reintegration of Incarcerated Individuals: A Systematic Review
Source: Healthcare (Basel). 2025 Dec 27;14(1):70. doi: 10.3390/healthcare14010070 (PMC12785455; doi:10.3390/healthcare14010070)
Supplement: Supplementary file 1 [file healthcare-14-00070-s001.zip]

Archive with 1 entries (1 files):
- healthcare-4050596-supplementary.pdf
